# Supplementary material for: Discovery of New Uracil and Thiouracil Derivatives as Potential HDAC Inhibitors
Source: Pharmaceuticals (Basel). 2023 Jul 6;16(7):966. doi: 10.3390/ph16070966 (PMC10384246; doi:10.3390/ph16070966)
Supplement: Supplementary file 1 [file pharmaceuticals-16-00966-s001.zip]

Archive with 1 entries (1 files):
- pharmaceuticals-2450172-supplementary.pdf
